# Supplementary material for: De novo identification and targeted sequencing of SSRs efficiently fingerprints Sorghum bicolor sub-population identity
Source: PLoS One. 2021 Mar 8;16(3):e0248213. doi: 10.1371/journal.pone.0248213 (PMC7939377; doi:10.1371/journal.pone.0248213)
Supplement: S1 Table — This table includes the accession names and PI numbers that were grown and used for NGS sequencing. (XLSX) [file pone.0248213.s003.xlsx]

## Sheet: Sheet1
Accessions From Grin Global
Accession Label	PI #
S-bicolor-PI226096	PI226096
S-bicolor-subsp-drummondii-PI330272	PI330272
Hegari	PI34911
PI_505722	PI505722
PI_506069	PI506069
PI_508366	PI508366
Segaolane	PI510923
PI525695	PI525695
SC103-14E	PI533752
SC265	PI533766
SC108C	PI533792
SC237-14E	PI533834
IS3620c	PI533839
SC283	PI533869
SC56-14E	PI533910
SC748	PI533991
SC23	PI534128
SC35	PI534133
SC62C	PI534138
SC155	PI534155
RTx7000-Called-SAMN01822416-in-SRA	PI536633
Tx631	PI552861
PI563516	PI563516
Ai4	PI564019
BTx623	PI564163
Macia	PI565121
IS9710	PI571128
ICSV745	PI576130
SC1103	PI576434
Top76-6	PI583832
PI585749	PI585749
PI586430	PI586430
SC1345	PI597980
Malisor-84-7	PI609336
KS115	PI613536
Early-Hegari	PI642992
Std-Broomcorn	PI642998
Cowley	PI651492
Rio	PI651496
Keller	PI653617
Tx399	PI655993
RTx430	PI655996
Ajabsido	PI656015
100M	PI656017
B35	PI656029
IS8525	PI656038
80M	PI656041
Karper-669	PI656042
M35-1	PI656047
P898012	PI656057
SC170-6-17	PI656068
SC971	PI656111
Greenleaf	PI659692
