# Supplementary material for: De novo identification and targeted sequencing of SSRs efficiently fingerprints Sorghum bicolor sub-population identity
Source: PLoS One. 2021 Mar 8;16(3):e0248213. doi: 10.1371/journal.pone.0248213 (PMC7939377; doi:10.1371/journal.pone.0248213)
Supplement: S2 Table — The read count table is presented for all of the samples sequenced by NGS. (XLSX) [file pone.0248213.s004.xlsx]

## Sheet: Sheet1
Sample name	Raw total reads	Raw read pairs	Adapter clipped total reads	Adapter clipped read pairs	Quality trimmed total reads	Quality trimmed read pairs	Quality trimmed unpaired reads
PI226096	110476	55238	109372	54686	48964	43149	2879
PI330272	967854	483927	958110	479055	428526	377361	25211
PI34911	262196	131098	259410	129705	115504	101774	6542
PI505722	369302	184651	365362	182681	164535	144835	9086
PI506069	467486	233743	462570	231285	208157	183256	11791
PI508366	493298	246649	487768	243884	217857	191790	12114
PI510923	243706	121853	241274	120637	108616	95667	5989
PI525695	103970	51985	102964	51482	46313	40857	2509
PI533752	541264	270632	535278	267639	238335	209844	13974
PI533766	191856	95928	189676	94838	84717	74701	5081
PI533792	295732	147866	292446	146223	130310	114704	7767
PI533834	1082688	541344	1070834	535417	477030	420256	26073
PI533839	212330	106165	210236	105118	93618	82643	5894
PI533869	802304	401152	794532	397266	356495	314053	19846
PI533910	132784	66392	131382	65691	58797	51898	2902
PI533991	162268	81134	160646	80323	71255	62733	4196
PI534128	174396	87198	172516	86258	77000	67926	4437
PI534133	389456	194728	385238	192619	170522	150115	10358
PI534138	286008	143004	282810	141405	125605	110632	7694
PI534155	179886	89943	178060	89030	79279	69895	4726
PI536633	436644	218322	431942	215971	193015	170297	10813
PI552861	251054	125527	248250	124125	109875	96844	6764
PI563516	312526	156263	309112	154556	137216	120924	8391
PI564019	561520	280760	555454	277727	245385	216123	14110
PI564163	116388	58194	115136	57568	51315	45237	3022
PI565121	477480	238740	472584	236292	211038	186199	11212
PI571128	73058	36529	72282	36141	32305	28394	1850
PI576130	330982	165491	327626	163813	145991	128740	8360
PI576434	273970	136985	271072	135536	120297	105981	6972
PI583832	463354	231677	458262	229131	203524	179261	11907
PI585749	231604	115802	229116	114558	101687	89451	6154
PI586430	105908	52954	104750	52375	46924	41346	2749
PI597980	438398	219199	433672	216836	193753	170804	10959
PI609336	348680	174340	344732	172366	153245	135027	8781
PI613536	347374	173687	343716	171858	151567	133488	9243
PI642992	496942	248471	491558	245779	217722	191497	12829
PI642998	172646	86323	170850	85425	76948	67703	4517
PI651492	669338	334669	662112	331056	293425	258606	17169
PI651496	175368	87684	173586	86793	77271	68148	4740
PI653617	444470	222235	439942	219971	196571	173265	11333
PI655993	448826	224413	443912	221956	196526	173027	11738
PI655996	207872	103936	205724	102862	91999	81051	5209
PI656015	203220	101610	200946	100473	89653	79047	4949
PI656017	149716	74858	148162	74081	65705	57855	3791
PI656029	563166	281583	556902	278451	246651	217411	14133
PI656038	353054	176527	349522	174761	156382	137820	8980
PI656041	357136	178568	353384	176692	155960	137542	9370
PI656042	326654	163327	323128	161564	142916	125875	8446
PI656047	162138	81069	160380	80190	71615	63190	3664
PI656057	270702	135351	268012	134006	119370	105110	6902
PI656068	159926	79963	158230	79115	70652	62293	4098
PI656111	293410	146705	290166	145083	129342	113856	7835
PI659692	186510	93255	184308	92154	82380	72585	4803
