# Supplementary material for: De novo identification and targeted sequencing of SSRs efficiently fingerprints Sorghum bicolor sub-population identity
Source: PLoS One. 2021 Mar 8;16(3):e0248213. doi: 10.1371/journal.pone.0248213 (PMC7939377; doi:10.1371/journal.pone.0248213)
Supplement: S3 Table — This table includes the sequencing data for each of the 53 accessions at Xgma1 –Xgma6. The accessions are sorted based on population. The reference allele and all alternative alleles for the SSRs are included at the bottom of the table. (XLSX) [file pone.0248213.s005.xlsx]

## Sheet: Sheet1
Population	Name	Xgma1	Xgma2	Xgma3	Xgma4	Xgma5	Xgma6
Bicolor	S-bicolor-PI226096	GCGGCGGCGGCTG/GCGGCGGCGGCTGCGGCGGCGGCGGCG	GCCGCCGCCGCC/GCCGCCGCCGCC	ACTACTACTACTACTACTACT/ACTACTACTACTACTACTACTACT	CCACGCCCACGCCCACGCCCACGCCCACG/CCACGCCCACGCCCACGCCCACGCCCACG	GGATGGGATGGGATGGGATGGGATGG/GGATGGGATGGGATGGGATGGGATGG	GAGGTGGAGGAGGAGGAGGAGGAGG/GAGGTGGAGGAGGAGGAGGAGGAGG
	SC1103	GCGGCGGCGGCTGCG/GCGGCGGCGGCTGCG	GCCGCCGCCGCCGCCGCCGCC/GCCGCCGCCGCCGCCGCCGCCGCC	ACTACTACTACTACTACTACT/ACTACTACTACTACTACTACT	CCACGCCCACGCCCACGCCCACGCCCACGCCCACG/CCACGCCCACGCCCACGCCCACGCCCACGCCCACG	GGATGGGATGGGATGGGATGGGATGG/GGATGGGATGGGATGGGATGGGATGG	GAGGTGGAGGAGGAGGAGGAGGAGG/GAGGTGGAGGAGGAGGAGGAGGAGG
	Std-Broomcorn	GCGGCGGCGGCTGCGGCGGCGGCGGCG/GCGGCGGCGGCTGCGGCGGCGGCGGCG	GCCGCCGCCGCC/GCCGCCGCCGCC	ACTACTACTACTACTACTACTACT/ACTACTACTACTACTACTACTACT	CCACGCCCACGCCCACGCCCACG/CCACGCCCACGCCCACGCCCACG	GGATGGGATGGGATGGGATGGGATGGGATGGGATGG/GGATGGGATGGGATGGGATGGGATGGGATGGGATGG	GAGGTGGAGGAGGAGGAGGAGGAGGAGGAGG/GAGGTGGAGGAGGAGGAGGAGGAGGAGGAGG
Caudatum	Greenleaf	GCGGCGGCGGCTGCGGCGGCGGCGGCGGCGGCGGCG/GCGGCGGCGGCTGCGGCGGCGGCGGCGGCGGCGGCG	GCCGCCGCCGCCGCCGCCGCCGCC/GCCGCCGCCGCCGCCGCCGCCGCC	ACTACTACTACTACTACTACTACT/ACTACTACTACTACTACTACTACT	CCACGCCCACGCCCACG/CCACGCCCACGCCCACGCCCACGCCCACGCCCACG	GGATGGGATGGGATGGGATGGGATGG/GGATGGGATGGGATGGGATGGGATGG	GAGGTGGAGGAGGAGGAGGAGGAGGAGGAGG/GAGGTGGAGGAGGAGGAGGAGGAGGAGGAGG
	Hegari	GCGGCGGCGGCTGCGGCGGCGGCGGCGGCGGCGGCG/GCGGCGGCGGCTGCGGCGGCGGCGGCGGCGGCGGCG	GCCGCCGCCGCCGCCGCCGCC/GCCGCCGCCGCCGCCGCCGCCGCC	ACTACTACTACTACTACTACTACTACTACT/ACTACTACTACTACTACTACTACTACTACTACT	CCACGCCCACGCCCACGCCCACGCCCACGCCCACG/CCACGCCCACGCCCACGCCCACGCCCACGCCCACG	GGATGGGATGGGATGGGATGGGATGG/GGATGGGATGGGATGGGATGGGATGG	GAGGTGGAGGAGGAGGAGGAGGAGG/GAGGTGGAGGAGGAGGAGGAGGAGG
	SC103-14E	GCGGCGGCGGCTGCGGCGGCGGCGGCGGCGGCGGCG/GCGGCGGCGGCTGCGGCGGCGGCGGCGGCGGCGGCG	GCCGCCGCCGCCGCCGCCGCCGCC/GCCGCCGCCGCCGCCGCCGCCGCC	ACTACTACTACTACTACTACT/ACTACTACTACTACTACTACT	./.	GGATGGGATGGGATGGGATGGGATGG/GGATGGGATGGGATGGGATGGGATGG	GAGGTGGAGGAGGAGGAGGAGGAGG/GAGGTGGAGGAGGAGGAGGAGGAGG
	SC108C	GCGGCGGCGGCTGC/GCGGCGGCGGCTGCGGCGGCGGCGGCGGCGGCGGCG	GCCGCCGCCGCCGCCGCCGCCGCC/GCCGCCGCCGCCGCCGCCGCCGCC	ACTACTACTACTACTACTACT/ACTACTACTACTACTACTACT	CCACGCCCACGCCCACGCCCACGCCCACGCCCACG/CCACGCCCACGCCCACGCCCACGCCCACGCCCACG	GGATGGGATGGGATGGGATGGGATGG/GGATGGGATGGGATGGGATGGGATGG	GAGGTGGAGGAGGAGGAGGAGG/GAGGTGGAGGAGGAGGAGGAGGAGG
	SC56-14E	GCGGCGGCGGCTGCGGCGGCGGCGGCGGCGGCGGCG/GCGGCGGCGGCTGCGGCGGCGGCGGCGGCGGCGGCG	GCCGCCGCCGCCGCCGCCGCCGCC/GCCGCCGCCGCCGCCGCCGCCGCC	ACTACTACTACTACTACTACT/ACTACTACTACTACTACTACT	CCACGCCCACGCCCACGCCCACGCCCACGCCCACG/CCACGCCCACGCCCACGCCCACGCCCACGCCCACG	GGATGGGATGGGATGGGATGGGATGG/GGATGGGATGGGATGGGATGGGATGGGATGG	GAGGTGGAGGAGGAGGAGGAGGAGG/GAGGTGGAGGAGGAGGAGGAGGAGG
	SC748	GCGGCGGCGGCTGCG/GCGGCGGCGGCTGCGGCGGCGGCGGCGGCGGCGGCG	GCCGCCGCCGCCGCCGCCGCCGCC/GCCGCCGCCGCCGCCGCCGCCGCC	ACTACTACTACTACTACTACT/ACTACTACTACTACTACTACT	CCACGCCCACGCCCACGCCCACGCCCACGCCCACG/CCACGCCCACGCCCACGCCCACGCCCACGCCCACG	GGATGGGATGGGATGGGATGGGATGG/GGATGGGATGGGATGGGATGGGATGG	GAGGTGGAGGAGGAGGAGGAGGAGG/GAGGTGGAGGAGGAGGAGGAGGAGG
	SC62C	GCGGCGGCGGCTGCGGCGGCGGCGGCGGCGGCGGCG/GCGGCGGCGGCTGCGGCGGCGGCGGCGGCGGCGGCG	GCCGCCGCC/GCCGCCGCCGCCGCCGCCGCC	ACTACTACTACTACTACTACTACTACT/ACTACTACTACTACTACTACTACTACTACT	CCACGCCCACGCCCACGCCCACGCCCACGCCCACG/CCACGCCCACGCCCACGCCCACGCCCACGCCCACG	GGATGGGATGGGATGGGATGGGATGGGATGG/GGATGGGATGGGATGGGATGGGATGGGATGG	GAGGTGGAGGAGGAGGAGGAGGAGG/GAGGTGGAGGAGGAGGAGGAGGAGG
	Tx631	GCGGCGGCGGCTGCGGCGGCGGCGGCGGCGGCGGCG/GCGGCGGCGGCTGCGGCGGCGGCGGCGGCGGCGGCG	GCCGCCGCCGCCGCCGCCGCCGCC/GCCGCCGCCGCCGCCGCCGCCGCC	ACTACTACTACTACTACTACTACTACT/ACTACTACTACTACTACTACTACTACT	CCACGCCCACGCCCACGCCCACGCCCACGCCCACG/CCACGCCCACGCCCACGCCCACGCCCACGCCCACG	GGATGGGATGGGATGGGATGGGATGG/GGATGGGATGGGATGGGATGGGATGG	GAGGTGGAGGAGGAGGAGGAGGAGG/GAGGTGGAGGAGGAGGAGGAGGAGG
	BTx623	GCGGCGGCGGCTGCGGCGGCGGCGGCGGCGGCGGCG/GCGGCGGCGGCTGCGGCGGCGGCGGCGGCGGCGGCG	GCCGCCGCCGCCGCCGCCGCCGCC/GCCGCCGCCGCCGCCGCCGCCGCC	ACTACTACTACTACTACTACTACTACT/ACTACTACTACTACTACTACTACTACT	CCACGCCCACGCCCACG/CCACGCCCACGCCCACG	GGATGGGATGGGATGGGATGGGATGG/GGATGGGATGGGATGGGATGGGATGG	GAGGTGGAGGAGGAGGAGGAGG/GAGGTGGAGGAGGAGGAGGAGGAGG
	Macia	GCGGCGGCGGCTGCGGCGGCGGCGGCGGCGGCGGCG/GCGGCGGCGGCTGCGGCGGCGGCGGCGGCGGCGGCG	GCCGCCGCCGCCGCCGCCGCCGCC/GCCGCCGCCGCCGCCGCCGCCGCC	ACTACTACTACTACTACTACTACTACT/ACTACTACTACTACTACTACTACTACTACT	CCACGCCCACGCCCACGCCCACGCCCACGCCCACG/CCACGCCCACGCCCACGCCCACGCCCACGCCCACG	GGATGGGATGGGATGGGATGGGATGG/GGATGGGATGGGATGGGATGGGATGG	GAGGTGGAGGAGGAGGAGGAGGAGG/GAGGTGGAGGAGGAGGAGGAGGAGG
	ICSV745	GCGGCGGCGGCTGCGGCGGCGGCGGCGGCGGCGGCG/GCGGCGGCGGCTGCGGCGGCGGCGGCGGCGGCGGCG	GCCGCCGCCGCCGCCGCCGCCGCC/GCCGCCGCCGCCGCCGCCGCCGCC	ACTACTACTACTACTACTACT/ACTACTACTACTACTACTACT	CCACGCCCACGCCCACGCCCACGCCCACGCCCACG/CCACGCCCACGCCCACGCCCACGCCCACGCCCACG	GGATGGGATGGGATGGGATGGGATGG/GGATGGGATGGGATGGGATGGGATGG	GAGGTGGAGGAGGAGGAGGAGGAGG/GAGGTGGAGGAGGAGGAGGAGGAGG
	Top76-6	GCGGCGGCGGCTGCG/GCGGCGGCGGCTGCG	GCCGCCGCCGCCGCCGCCGCC/GCCGCCGCCGCCGCCGCCGCCGCC	ACTACTACTACTACTACTACTACTACT/ACTACTACTACTACTACTACTACTACT	CCACGCCCACGCCCACGCCCACGCCCACGCCCACG/CCACGCCCACGCCCACGCCCACGCCCACGCCCACG	GGATGGGATGGGATGGGATGGGATGG/GGATGGGATGGGATGGGATGGGATGG	GAGGTGGAGGAGGAGGAGGAGGAGG/GAGGTGGAGGAGGAGGAGGAGGAGG
	SC1345	GCGGCGGCGGCTGCG/GCGGCGGCGGCTGCGGCGGCGGCGGCGGCGGCG	GCCGCCGCCGCCGCCGCCGCCGCC/GCCGCCGCCGCCGCCGCCGCCGCC	ACTACTACTACTACTACTACT/ACTACTACTACTACTACTACT	CCACGCCCACGCCCACGCCCACGCCCACGCCCACG/CCACGCCCACGCCCACGCCCACGCCCACGCCCACG	GGATGGGATGGGATGGGATGGGATGGGATGG/GGATGGGATGGGATGGGATGGGATGGGATGG	GAGGTGGAGGAGGAGGAGGAGGAGG/GAGGTGGAGGAGGAGGAGGAGGAGG
	Malisor-84-7	GCGGCGGCGGCTGCGGCGGCGGCGGCGGCGGCGGCG/GCGGCGGCGGCTGCGGCGGCGGCGGCGGCGGCGGCG	GCCGCCGCCGCCGCCGCCGCCGCC/GCCGCCGCCGCCGCCGCCGCCGCC	ACTACTACTACTACTACTACTACTACTACTACT/ACTACTACTACTACTACTACTACTACTACTACT	CCACGCCCACGCCCACG/CCACGCCCACGCCCACG	GGATGGGATGGGATGGGATGGGATGG/GGATGGGATGGGATGGGATGGGATGG	GAGGTGGAGGAGGAGGAGGAGGAGG/GAGGTGGAGGAGGAGGAGGAGGAGG
	Cowley	GCGGCGGCGGCTGCGGCGGCGGCGGCGGCGGCGGCG/GCGGCGGCGGCTGCGGCGGCGGCGGCGGCGGCGGCG	GCCGCCGCCGCCGCCGCCGCCGCC/GCCGCCGCCGCCGCCGCCGCCGCC	ACTACTACTACTACTACTACTACT/ACTACTACTACTACTACTACTACTACT	CCACGCCCACGCCCACGCCCACGCCCACGCCCACG/CCACGCCCACGCCCACGCCCACGCCCACGCCCACG	GGATGGGATGGGATGGGATGGGATGG/GGATGGGATGGGATGGGATGGGATGG	GAGGTGGAGGAGGAGGAGGAGG/GAGGTGGAGGAGGAGGAGGAGGAGG
	Ajabsido	GCGGCGGCGGCTGCGGCGGCGGCGGCGGCGGCGGCG/GCGGCGGCGGCTGCGGCGGCGGCGGCGGCGGCGGCG	GCCGCCGCCGCC/GCCGCCGCCGCC	ACTACTACTACTACTACTACTACTACTACTACTACT/ACTACTACTACTACTACTACTACTACTACTACTACTACTACTACT	CCACGCCCACGCCCACG/CCACGCCCACGCCCACG	GGATGGGATGGGATGGGATGGGATGG/GGATGGGATGGGATGGGATGGGATGG	GAGGTGGAGGAGGAGGAGGAGGAGG/GAGGTGGAGGAGGAGGAGGAGGAGG
	M35-1	GCGGCGGCGGCTGCGGCGGCGGCGGCGGCGGCGGCG/GCGGCGGCGGCTGCGGCGGCGGCGGCGGCGGCGGCG	GCCGCCGCCGCCGCCGCCGCC/GCCGCCGCCGCCGCCGCCGCCGCC	ACTACTACTACTACTACTACTACTACTACTACT/ACTACTACTACTACTACTACTACTACTACTACTACT	CCACGCCCACGCCCACGCCCACGCCCACGCCCACG/CCACGCCCACGCCCACGCCCACGCCCACGCCCACG	GGATGGGATGGGATGGGATGGGATGG/GGATGGGATGGGATGGGATGGGATGG	GAGGTGGAGGAGGAGGAGGAGGAGG/GAGGTGGAGGAGGAGGAGGAGGAGG
	P898012	GCGGCGGCGGCTGCG/GCGGCGGCGGCTGCGGCGGCGGCGGCGGCGGCG	GCCGCCGCCGCCGCCGCCGCCGCC/GCCGCCGCCGCCGCCGCCGCCGCC	ACTACTACTACTACTACTACTACTACTACT/ACTACTACTACTACTACTACTACTACTACTACT	CCACGCCCACGCCCACGCCCACGCCCACGCCCACG/CCACGCCCACGCCCACGCCCACGCCCACGCCCACG	GGATGGGATGGGATGGGATGGGATGG/GGATGGGATGGGATGGGATGGGATGG	GAGGTGGAGGAGGAGGAGGAGG/GAGGTGGAGGAGGAGGAGGAGGAGG
	SC170-6-17	GCGGCGGCGGCTGCG/GCGGCGGCGGCTGCG	GCCGCCGCCGCCGCCGCCGCC/GCCGCCGCCGCCGCCGCCGCCGCC	ACTACTACTACTACTACTACTACTACT/ACTACTACTACTACTACTACTACTACTACT	CCACGCCCACGCCCACGCCCACGCCCACGCCCACG/CCACGCCCACGCCCACGCCCACGCCCACGCCCACG	GGATGGGATGGGATGGGATGGGATGGGATGG/GGATGGGATGGGATGGGATGGGATGGGATGG	GAGGTGGAGGAGGAGGAGGAGGAGG/GAGGTGGAGGAGGAGGAGGAGGAGG
	SC237-14E	GCGGCGGCGGCTGCG/GCGGCGGCGGCTGCG	GCCGCCGCCGCCGCCGCCGCCGCC/GCCGCCGCCGCCGCCGCCGCCGCC	ACTACTACTACTACTACTACT/ACTACTACTACTACTACTACT	CCACGCCCACGCCCACGCCCACGCCCACGCCCACG/CCACGCCCACGCCCACGCCCACGCCCACGCCCACG	GGATGGGATGGGATGGGATGGGATGG/GGATGGGATGGGATGGGATGGGATGG	GAGGTGGAGGAGGAGGAGGAGGAGG/GAGGTGGAGGAGGAGGAGGAGGAGG
	KS115	GCGGCGGCGGCTGCG/GCGGCGGCGGCTGCG	GCCGCCGCCGCCGCCGCCGCCGCC/GCCGCCGCCGCCGCCGCCGCCGCC	ACTACTACTACTACTACTACTACTACTACTACT/ACTACTACTACTACTACTACTACTACTACTACTACT	CCACGCCCACGCCCACGCCCACGCCCACGCCCACG/CCACGCCCACGCCCACGCCCACGCCCACGCCCACG	GGATGGGATGGGATGGGATGGGATGG/GGATGGGATGGGATGGGATGGGATGG	GAGGTGGAGGAGGAGGAGGAGGAGG/GAGGTGGAGGAGGAGGAGGAGGAGG
	Early-Hegari	GCGGCGGCGGCTGCGGCGGCGGCGGCGGCGGCGGCG/GCGGCGGCGGCTGCGGCGGCGGCGGCGGCGGCGGCG	GCCGCCGCCGCCGCCGCCGCCGCC/GCCGCCGCCGCCGCCGCCGCCGCC	ACTACTACTACTACTACTACTACTACTACT/ACTACTACTACTACTACTACTACTACTACTACT	CCACGCCCACGCCCACGCCCACGCCCACGCCCACG/CCACGCCCACGCCCACGCCCACGCCCACGCCCACG	GGATGGGATGGGATGGGATGGGATGG/GGATGGGATGGGATGGGATGGGATGG	GAGGTGGAGGAGGAGGAGGAGGAGG/GAGGTGGAGGAGGAGGAGGAGGAGG
Durra	SC23	GCGGCGGCGGCTGCGGCGGCGGCGGCGGCGGCGGCG/GCGGCGGCGGCTGCGGCGGCGGCGGCGGCGGCGGCG	GCCGCCGCCGCCGCCGCCGCCGCC/GCCGCCGCCGCCGCCGCCGCCGCC	ACTACTACTACTACTACTACTACTACT/ACTACTACTACTACTACTACTACTACTACT	CCACGCCCACGCCCACGCCCACGCCCACGCCCACG/CCACGCCCACGCCCACGCCCACGCCCACGCCCACG	GGATGGGATGGGATGGGATGGGATGG/GGATGGGATGGGATGGGATGGGATGG	GAGGTGGAGGAGGAGGAGGAGGAGG/GAGGTGGAGGAGGAGGAGGAGGAGG
	S-bicolor-subsp-drummondii-PI330272	GCGGCGGCGGCTGCGGCGGCGGCGGCGGCGGCGGCG/GCGGCGGCGGCTGCGGCGGCGGCGGCGGCGGCGGCG	GCCGCCGCCGCCGCCGCCGCCGCC/GCCGCCGCCGCCGCCGCCGCCGCC	ACTACTACTACTACTACTACTACTACTACT/ACTACTACTACTACTACTACTACTACTACTACT	CCACGCCCACGCCCACGCCCACGCCCACG/CCACGCCCACGCCCACGCCCACGCCCACG	GGATGGGATGGGATGGGATGGGATGG/GGATGGGATGGGATGGGATGGGATGG	GAGGTGGAGGAGGAGGAGGAGG/GAGGTGGAGGAGGAGGAGGAGGAGG
	SC283	GCGGCGGCGGCTGCGGCGGCGGCGGCGGCGGCG/GCGGCGGCGGCTGCGGCGGCGGCGGCGGCGGCG	GCCGCCGCCGCCGCCGCCGCCGCC/GCCGCCGCCGCCGCCGCCGCCGCC	ACTACTACTACTACTACT/ACTACTACTACTACTACTACTACTACTACT	CCACGCCCACGCCCACG/CCACGCCCACGCCCACG	GGATGGGATGGGATGGGATGGGATGG/GGATGGGATGGGATGGGATGGGATGG	GAGGTGGAGGAGGAGGAGGAGGAGG/GAGGTGGAGGAGGAGGAGGAGGAGG
	SC35	GCGGCGGCGGCTGCGGCGGCGGCGGCGGCGGCGGCG/GCGGCGGCGGCTGCGGCGGCGGCGGCGGCGGCGGCG	GCCGCCGCCGCCGCCGCCGCCGCC/GCCGCCGCCGCCGCCGCCGCCGCC	ACTACTACTACTACTACTACTACTACTACTACTACTACTA/ACTACTACTACTACTACTACTACTACTACTACTACTACTACTA	CCACGCCCACGCCCACG/CCACGCCCACGCCCACGCCCACGCCCACGCCCACG	GGATGGGATGGGATGGGATGGGATGG/GGATGGGATGGGATGGGATGGGATGG	GAGGTGGAGGAGGAGGAGGAGGAGG/GAGGTGGAGGAGGAGGAGGAGGAGG
	SC155	GCGGCGGCGGCTGCGGCGGCGGCGGCGGCGGCGGCG/GCGGCGGCGGCTGCGGCGGCGGCGGCGGCGGCGGCG	GCCGCCGCCGCC/GCCGCCGCCGCC	ACTACTACTACTACTACTACTACTACT/ACTACTACTACTACTACTACTACTACTACT	CCACGCCCACGCCCACG/CCACGCCCACGCCCACG	GGATGGGATGGGATGGGATGG/GGATGGGATGGGATGGGATGGGATGGGATGG	GAGGTGGAGGAGGAGGAGGAGGAGG/GAGGTGGAGGAGGAGGAGGAGGAGG
	Ai4	GCGGCGGCGGCTGCG/GCGGCGGCGGCTGCGGCGGCGGCGGCGGCGGCGGCG	GCCGCCGCCGCCGCCGCCGCCGCC/GCCGCCGCCGCCGCCGCCGCCGCC	ACTACTACTACTACTACTACTACTACTACT/ACTACTACTACTACTACTACTACTACTACTACT	CCACGCCCACGCCCACGCCCACGCCCACGCCCACG/CCACGCCCACGCCCACGCCCACGCCCACGCCCACG	GGATGGGATGGGATGGGATGGGATGG/GGATGGGATGGGATGGGATGGGATGG	GAGGTGGAGGAGGAGGAGGAGGAGG/GAGGTGGAGGAGGAGGAGGAGGAGG
	100M	GCGGCGGCGGCTGCGGCGGCGGCGGCGGCGGCGGCG/GCGGCGGCGGCTGCGGCGGCGGCGGCGGCGGCGGCG	GCCGCCGCCGCCGCCGCCGCCGCC/GCCGCCGCCGCCGCCGCCGCCGCC	ACTACTACTACTACTACTACTACTACT/ACTACTACTACTACTACTACTACTACTACT	CCACGCCCACGCCCACGCCCACGCCCACGCCCACG/CCACGCCCACGCCCACGCCCACGCCCACGCCCACG	GGATGGGATGGGATGGGATGGGATGG/GGATGGGATGGGATGGGATGGGATGG	GAGGTGGAGGAGGAGGAGGAGGAGG/GAGGTGGAGGAGGAGGAGGAGGAGG
	B35	GCGGCGGCGGCTGCGGCGGCGGCGGCGGCGGCGGCG/GCGGCGGCGGCTGCGGCGGCGGCGGCGGCGGCGGCG	GCCGCCGCCGCCGCCGCCGCCGCC/GCCGCCGCCGCCGCCGCCGCCGCC	ACTACTACTACTACTACTACTACTACTACTACTACTA/ACTACTACTACTACTACTACTACTACTACTACTACTACTACTA	CCACGCCCACGCCCACGCCCACGCCCACGCCCACG/CCACGCCCACGCCCACGCCCACGCCCACGCCCACG	GGATGGGATGGGATGGGATGGGATGGGATGG/GGATGGGATGGGATGGGATGGGATGGGATGG	GAGGTGGAGGAGGAGGAGGAGG/GAGGTGGAGGAGGAGGAGGAGGAGG
	80M	GCGGCGGCGGCTGCGGCGGCGGCGGCGGCGGCG/GCGGCGGCGGCTGCGGCGGCGGCGGCGGCGGCGGCG	GCCGCCGCCGCCGCCGCCGCCGCC/GCCGCCGCCGCCGCCGCCGCCGCC	ACTACTACTACTACTACTACTACTACT/ACTACTACTACTACTACTACTACTACTACT	CCACGCCCACGCCCACGCCCACGCCCACGCCCACG/CCACGCCCACGCCCACGCCCACGCCCACGCCCACG	GGATGGGATGGGATGGGATGGGATGG/GGATGGGATGGGATGGGATGGGATGG	GAGGTGGAGGAGGAGGAGGAGGAGG/GAGGTGGAGGAGGAGGAGGAGGAGG
	PI585749	GCGGCGGCGGCTGCGGCGGCGGCGGCGGCGGCGGCG/GCGGCGGCGGCTGCGGCGGCGGCGGCGGCGGCGGCG	GCCGCCGCCGCCGCCGCCGCC/GCCGCCGCCGCCGCCGCCGCCGCC	ACTACTACTACTACTACTACTACTACT/ACTACTACTACTACTACTACTACTACTACT	CCACGCCCACGCCCACGCCCACGCCCACGCCCACG/CCACGCCCACGCCCACGCCCACGCCCACGCCCACG	GGATGGGATGGGATGGGATGGGATGG/GGATGGGATGGGATGGGATGGGATGG	GAGGTGGAGGAGGAGGAGGAGGAGG/GAGGTGGAGGAGGAGGAGGAGGAGG
Guinea	PI_508366	GCGGCGGCGGCT/GCGGCGGCGGCTGCGGCGGCGGCGGCGGCG	GCCGCCGCCGCCGCCGCCGCCGCC/GCCGCCGCCGCCGCCGCCGCCGCC	ACTACTACTACTACTACTACTACTACT/ACTACTACTACTACTACTACTACTACTACT	CCACGCCCACGCCCACGCCCACGCCCACGCCCACG/CCACGCCCACGCCCACGCCCACGCCCACGCCCACG	GGATGGGATGGGATGGGATGGGATGG/GGATGGGATGGGATGGGATGGGATGG	GAGGTGGAGGAGGAGGAGGAGGAGG/GAGGTGGAGGAGGAGGAGGAGGAGG
	SC265	GCGGCGGCGG/GCGGCGGCGGCTGCGGCGGCGGCGGCGGCGGCG	GCCGCCGCCGCCGCCGCCGCCGCC/GCCGCCGCCGCCGCCGCCGCCGCC	ACTACTACTACTACTACTACTACTACT/ACTACTACTACTACTACTACTACTACT	CCACGCCCACGCCCACGCCCACGCCCACG/CCACGCCCACGCCCACGCCCACGCCCACGCCCACG	GGATGGGATGGGATGGGATGGGATGG/GGATGGGATGGGATGGGATGGGATGGGATGG	GAGGTGGAGGAGGAGGAGGAGGAGG/GAGGTGGAGGAGGAGGAGGAGGAGG
	PI_506069	GCGGCGGCGGCTGCGGCGGCGGCGGCGGCGGCG/GCGGCGGCGGCTGCGGCGGCGGCGGCGGCGGCG	GCCGCCGCCGCCGCCGCCGCCGCC/GCCGCCGCCGCCGCCGCCGCCGCC	ACTACTACTACTACTACTACTACTACT/ACTACTACTACTACTACTACTACTACTACT	CCACGCCCACGCCCACGCCCACGCCCACG/CCACGCCCACGCCCACGCCCACGCCCACGCCCACG	GGATGGGATGGGATGGGATGGGATGG/GGATGGGATGGGATGGGATGGGATGG	GAGGTGGAGGAGGAGGAGGAGGAGG/GAGGTGGAGGAGGAGGAGGAGGAGG
Kafir	Karper-669	GCGGCGGCGGCTGCG/GCGGCGGCGGCTGCGGCGGCGGCGGCGGCGGCG	GCCGCCGCCGCCGCCGCCGCCGCC/GCCGCCGCCGCCGCCGCCGCCGCC	ACTACTACTACTACTACTACTACTACT/ACTACTACTACTACTACTACTACTACTACT	CCACGCCCACGCCCACGCCCACGCCCACGCCCACG/CCACGCCCACGCCCACGCCCACGCCCACGCCCACG	GGATGGGATGGGATGGGATGGGATGG/GGATGGGATGGGATGGGATGGGATGG	GAGGTGGAGGAGGAGGAGGAGGAGG/GAGGTGGAGGAGGAGGAGGAGGAGG
	Segaolane	GCGGCGGCGGCTGCGGCGGCGGCGGCGGCGGCGGCG/GCGGCGGCGGCTGCGGCGGCGGCGGCGGCGGCGGCG	GCCGCCGCCGCCGCCGCCGCCGCC/GCCGCCGCCGCCGCCGCCGCCGCC	ACTACTACT/ACTACTACTACTACTACTACTACT	CCACGCCCACGCCCACGCCCACGCCCACGCCCACG/CCACGCCCACGCCCACGCCCACGCCCACGCCCACG	GGATGGGATGGGATGGGATGGGATGG/GGATGGGATGGGATGGGATGGGATGG	GAGGTGGAGGAGGAGGAGGAGGAGG/GAGGTGGAGGAGGAGGAGGAGGAGG
	RTx7000-Called-SAMN01822416-in-SRA	GCGGCGGCGGCTGCGGCGGCGGCGGCGGCGGCGGCG/GCGGCGGCGGCTGCGGCGGCGGCGGCGGCGGCGGCG	GCCGCCGCCGCCGCCGCCGCCGCC/GCCGCCGCCGCCGCCGCCGCCGCC	ACTACTACTACTACTACTACTACTACT/ACTACTACTACTACTACTACTACTACTACT	CCACGCCCACGCCCACGCCCACGCCCACGCCCACG/CCACGCCCACGCCCACGCCCACGCCCACGCCCACG	GGATGGGATGGGATGGGATGGGATGG/GGATGGGATGGGATGGGATGGGATGG	GAGGTGGAGGAGGAGGAGGAGGAGG/GAGGTGGAGGAGGAGGAGGAGGAGG
	PI563516	GCGGCGGCGGCTGCGGCGGCGGCGGCGGCGGCGGCG/GCGGCGGCGGCTGCGGCGGCGGCGGCGGCGGCGGCG	GCCGCCGCCGCCGCCGCCGCCGCC/GCCGCCGCCGCCGCCGCCGCCGCC	ACTACTACTACTACTACTACTACTACT/ACTACTACTACTACTACTACTACTACTACT	CCACGCCCACGCCCACGCCCACGCCCACGCCCACG/CCACGCCCACGCCCACGCCCACGCCCACGCCCACG	GGATGGGATGGGATGGGATGGGATGG/GGATGGGATGGGATGGGATGGGATGG	GAGGTGGAGGAGGAGGAGGAGGAG/GAGGTGGAGGAGGAGGAGGAGGAGG
	IS9710	GCGGCGGCGGCTGCG/GCGGCGGCGGCTGCGGCGGCGGCGGCGGCGGCGGCG	GCCGCCGCCGCCGCCGCCGCCGCC/GCCGCCGCCGCCGCCGCCGCCGCC	ACTACTACTACTACTACTACTACT/ACTACTACTACTACTACTACTACTACT	./.	GGATGGGATGGGATGGGATGGGATGG/GGATGGGATGGGATGGGATGGGATGG	GAGGTGGAGGAGGAGGAGGAGGAGG/GAGGTGGAGGAGGAGGAGGAGGAGG
	Rio	GCGGCGGCGGCTGCG/GCGGCGGCGGCTGCG	GCCGCCGCCGCCGCCGCCGCCGCC/GCCGCCGCCGCCGCCGCCGCCGCC	ACTACTACTACTACTACTACT/ACTACTACTACTACTACTACT	CCACGCCCACGCCCACGCCCACGCCCACGCCCACG/CCACGCCCACGCCCACGCCCACGCCCACGCCCACG	GGATGGGATGGGATGGGATGGGATGG/GGATGGGATGGGATGGGATGGGATGG	GAGGTGGAGGAGGAGGAGGAGGAGG/GAGGTGGAGGAGGAGGAGGAGGAGG
	Keller	GCGGCGGCGGCTGCG/GCGGCGGCGGCTGCGGCGGCGGCGGCGGCGGCG	GCCGCCGCCGCCGCCGCCGCC/GCCGCCGCCGCCGCCGCCGCCGCC	ACTACTACTACTACTACTACTACTACT/ACTACTACTACTACTACTACTACTACTACT	CCACGCCCACGCCCACG/CCACGCCCACGCCCACG	GGATGGGATGGGATGGGATGGGATGG/GGATGGGATGGGATGGGATGGGATGG	GAGGTGGAGGAGGAGGAGGAGGAGG/GAGGTGGAGGAGGAGGAGGAGGAGG
	Tx399	GCGGCGGCGGCTGCG/GCGGCGGCGGCTGCGGCGGCGGCGGCGGCGGCG	GCCGCCGCCGCCGCCGCCGCCGCC/GCCGCCGCCGCCGCCGCCGCCGCC	ACTACTACTACTACTACTACTACTACTACTACT/ACTACTACTACTACTACTACTACTACTACTACTACTACTACTA	CCACGCCCACGCCCACGCCCACGCCCACGCCCACG/CCACGCCCACGCCCACGCCCACGCCCACGCCCACG	GGATGGGATGGGATGGGATGGGATGG/GGATGGGATGGGATGGGATGGGATGG	GAGGTGGAGGAGGAGGAGGAGGAGG/GAGGTGGAGGAGGAGGAGGAGGAGG
	RTx430	GCGGCGGCGGCTGCG/GCGGCGGCGGCTGCG	GCCGCCGCCGCCGCCGCCGCCGCC/GCCGCCGCCGCCGCCGCCGCCGCC	ACTACTACTACTACTACTACTACTACT/ACTACTACTACTACTACTACTACTACTACT	CCACGCCCACGCCCACGCCCACGCCCACGCCCACG/CCACGCCCACGCCCACGCCCACGCCCACGCCCACG	GGATGGGATGGGATGGGATGGGATGG/GGATGGGATGGGATGGGATGGGATGG	GAGGTGGAGGAGGAGGAGGAGGAGG/GAGGTGGAGGAGGAGGAGGAGGAGGA
	IS8525	GCGGCGGCGGCTGCGGCGGCGGCGGCGGCGGCGGCG/GCGGCGGCGGCTGCGGCGGCGGCGGCGGCGGCGGCG	GCCGCCGCCGCCGCCGCCGCCGCC/GCCGCCGCCGCCGCCGCCGCCGCC	ACTACTACTACTACTACTACT/ACTACTACTACTACTACTACT	CCACGCCCACGCCCACG/CCACGCCCACGCCCACG	GGATGGGATGGGATGGGATGGGATGG/GGATGGGATGGGATGGGATGGGATGG	GAGGTGGAGGAGGAGGAGGAGGAGG/GAGGTGGAGGAGGAGGAGGAGGAGG
	SC971	GCGGCGGCGGCTGCGGCGGCGGCGGCGGCGGCG/GCGGCGGCGGCTGCGGCGGCGGCGGCGGCGGCG	GCCGCCGCCGCCGCCGCCGCCGCC/GCCGCCGCCGCCGCCGCCGCCGCC	ACTACTACTACT/ACTACTACTACTACTACTACTACTACTACTACT	CCACGCCCACGCCCACG/CCACGCCCACGCCCACGCCCACGCCCACGCCCACG	GGATGGGATGGGATGGGATGGGATGGGATGG/GGATGGGATGGGATGGGATGGGATGGGATGG	GAGGTGGAGGAGGAGGAGGAGGAGG/GAGGTGGAGGAGGAGGAGGAGGAGG
	PI_505722	GCGGCGGCGGCTGCGGCGGCGGCGGCGGCG/GCGGCGGCGGCTGCGGCGGCGGCGGCGGCGGCG	GCCGCCGCCGCCGCCGCCGCCGCC/GCCGCCGCCGCCGCCGCCGCCGCC	ACTACTACTACTACTACTACT/ACTACTACTACTACTACTACT	CCACGCCCACGCCCACGCCCACGCCCACGCCCACG/CCACGCCCACGCCCACGCCCACGCCCACGCCCACG	GGATGGGATGGGATGGGATGGGATGG/GGATGGGATGGGATGGGATGGGATGG	GAGGTGGAGGAGGAGGAGGAGGAGG/GAGGTGGAGGAGGAGGAGGAGGAGG
Margaritiferum	PI586430	GCGGCGGCGGCTG/GCGGCGGCGGCTG	GCCGCCGCCGCCGCCGCCGCCGCCGCCGCC/GCCGCCGCCGCCGCCGCCGCCGCCGCCGCC	ACTACTACTACTACTACT/ACTACTACTACTACTACT	CCACGCCCACG/CCACGCCCACG	GGATGGGATGGGATGG/GGATGGGATGGGATGGGATGG	GAGGTGGAGGAGGAGG/GAGGTGGAGGAGGAGG
	PI525695	GCGGCGGCGG/GCGGCGGCGGCTG	GCCGCCGCCGCCGCCGCCGCCGCCGCCGCC/GCCGCCGCCGCCGCCGCCGCCGCCGCCGCC	ACTACTACTACTACTACT/ACTACTACTACTACTACT	CCACGCCCACG/CCACGCCCACG	GGATGGGATGGGATGGGATGG/GGATGGGATGGGATGGGATGG	GAGGTGGAGGAGGAGG/GAGGTGGAGGAGGAGG
	IS3620c	GCGGCGGCGGCTG/GCGGCGGCGGCTG	GCCGCCGCCGCCGCCGCCGCCGCC/GCCGCCGCCGCCGCCGCCGCCGCCGCCGCC	ACTACTACTACTACTACT/ACTACTACTACTACTACT	./.	GGATGGGATGGGATGGGATGG/GGATGGGATGGGATGGGATGG	GAGGTGGAGGAGGAGG/GAGGTGGAGGAGGAGG
	Reference allele	GCGGCGGCGGCTGCGGCGGCGGCGGCGGCGGCGGCG	GCCGCCGCCGCCGCCGCCGCCGCC	ACTACTACTACTACTACTACTACTACT	CCACGCCCACGCCCACG	GGATGGGATGGGATGGGATGGGATGG	GAGGTGGAGGAGGAGGAGGAGGAGG
	Alternate allele(s)	GCGGCGGCGG;GCGGCGGCGGCT;GCGGCGGCGGCTG;GCGGCGGCGGCTGC;GCGGCGGCGGCTGCG;GCGGCGGCGGCTGCGGCG;GCGGCGGCGGCTGCGGCGGCGGCGGCG;GCGGCGGCGGCTGCGGCGGCGGCGGCGGCG;GCGGCGGCGGCTGCGGCGGCGGCGGCGGCGGCG;GCGGCGGCGGCTGCGGCGGCGGCGGCGGCGGCGGCGGCG;GCGGCGGCGGCTGCGGCGGCGGCGGCGGCGGCGGCGGCGGCGGCGGCGGCGGCGGCGGCGGCGG	GCCGCCGCC;GCCGCCGCCGCC;GCCGCCGCCGCCGCC;GCCGCCGCCGCCGCCGCC;GCCGCCGCCGCCGCCGCCGCC;GCCGCCGCCGCCGCCGCCGCCGCCGCCGCC	ACTACTACT;ACTACTACTACT;ACTACTACTACTA;ACTACTACTACTACT;ACTACTACTACTACTA;ACTACTACTACTACTACT;ACTACTACTACTACTACTACT;ACTACTACTACTACTACTACTACT;ACTACTACTACTACTACTACTACTACTACT;ACTACTACTACTACTACTACTACTACTACTA;ACTACTACTACTACTACTACTACTACTACTACT;ACTACTACTACTACTACTACTACTACTACTACTACT;ACTACTACTACTACTACTACTACTACTACTACTACTA;ACTACTACTACTACTACTACTACTACTACTACTACTACTA;ACTACTACTACTACTACTACTACTACTACTACTACTACTACTA;ACTACT…	CCACGCCCAC;CCACGCCCACG;CCACGCCCACGCCCACGCCCACG;CCACGCCCACGCCCACGCCCACGCCCACG;CCACGCCCACGCCCACGCCCACGCCCACGCCCAC;CCACGCCCACGCCCACGCCCACGCCCACGCCCACG;CCACGCCCACGCCCACGCCCACGCCCACGCCCACGCCCACG;CCACGCCCACGCCCACGCCCACGCCCACGCCCACGCCCACGCCCACG;CCACGCCCACGCCCACGCCCACGCCCACGCCCACGCCCACGCCCACGCCCACG;CCACGCCCACGCCCACGCCCACGCCCACGCCCACGCCCACGCCCACGCCCACGCCCACG	GGATGGGATGG;GGATGGGATGGGATGG;GGATGGGATGGGATGGGATGG;GGATGGGATGGGATGGGATGGGATGGGATGG;GGATGGGATGGGATGGGATGGGATGGGATGGGATGG;GGATGGGATGGGATGGGATGGGATGGGATGGGATGGGATGGGATGGGATGGGATGGGATGGGATGGGATG	GAGGTGGAGGAGGAGG;GAGGTGGAGGAGGAGGAGGAGG;GAGGTGGAGGAGGAGGAGGAGGAG;GAGGTGGAGGAGGAGGAGGAGGAGGA;GAGGTGGAGGAGGAGGAGGAGGAGGAGG;GAGGTGGAGGAGGAGGAGGAGGAGGAGGAGG
