# Supplementary material for: De novo identification and targeted sequencing of SSRs efficiently fingerprints Sorghum bicolor sub-population identity
Source: PLoS One. 2021 Mar 8;16(3):e0248213. doi: 10.1371/journal.pone.0248213 (PMC7939377; doi:10.1371/journal.pone.0248213)
Supplement: S5 Table — This table includes the PIC and H values calculated for Xgma1 –Xgma6 & Xunr1 –Xunr182 based on the 53 accessions sequencing data. (XLSX) [file pone.0248213.s007.xlsx]

## Sheet: Sheet1
SSR	H	PIC
Xgma1	0.665361	0.640547
Xgma2	0.358312	0.351068
Xgma3	0.835173	0.825213
Xgma4	0.4614	0.432042
Xgma5	0.353328	0.334338
Xgma6	0.302776	0.29833
Xunr1	0.22606	0.222627
Xunr10	0.839267	0.831792
Xunr100	0.766244	0.742976
Xunr101	0.630937	0.564924
Xunr102	0.740317	0.713994
Xunr103	0.2184	0.208482
Xunr104	0.57438	0.487936
Xunr105	0.345969	0.328918
Xunr106	0.500384	0.477126
Xunr107	0.918493	0.917214
Xunr108	0.917551	0.916354
Xunr109	0.278568	0.257318
Xunr11	0.889463	0.886366
Xunr110	0.235538	0.207799
Xunr111	0.600926	0.528095
Xunr112	0.582258	0.503976
Xunr113	0.5	0.375
Xunr114	0.482699	0.474833
Xunr115	0.173728	0.16438
Xunr116	0.479238	0.427706
Xunr117	0.8958	0.89303
Xunr118	0.394523	0.375365
Xunr119	0.701139	0.672995
Xunr12	0.694444	0.654128
Xunr120	0.898897	0.895847
Xunr121	0.636881	0.579042
Xunr122	0.749349	0.720046
Xunr123	0.710208	0.669907
Xunr124	0.0490625	0.0487654
Xunr125	0.786223	0.772408
Xunr126	0.613379	0.59116
Xunr127	0	0
Xunr128	0.579743	0.557217
Xunr129	0.875885	0.870999
Xunr13	0.473373	0.419241
Xunr130	0.623068	0.569443
Xunr131	0.619954	0.60275
Xunr132	0.794933	0.78201
Xunr133	0.603025	0.586008
Xunr134	0.666963	0.645976
Xunr135	0.20156	0.196864
Xunr136	0.485631	0.402738
Xunr137	0.593359	0.562896
Xunr138	0.706657	0.666797
Xunr139	0.838733	0.831904
Xunr14	0.71679	0.681284
Xunr140	0.617479	0.597406
Xunr141	0.65625	0.622559
Xunr142	0.533642	0.513649
Xunr143	0.729442	0.723331
Xunr144	0.721124	0.706177
Xunr145	0.326184	0.30242
Xunr146	0.614959	0.5882
Xunr147	0.776967	0.756301
Xunr148	0.249732	0.230832
Xunr149	0.652901	0.640103
Xunr15	0.568513	0.547085
Xunr150	0.704529	0.674602
Xunr151	0.643229	0.611272
Xunr152	0.663937	0.6122
Xunr153	0.244898	0.21491
Xunr154	0.2176	0.207667
Xunr155	0.675151	0.625901
Xunr156	0.72376	0.687953
Xunr157	0.376292	0.350026
Xunr158	0.3542	0.329671
Xunr159	0.409073	0.390471
Xunr16	0.415225	0.329019
Xunr160	0.264862	0.246348
Xunr161	0.64004	0.602183
Xunr162	0.727237	0.709978
Xunr163	0.591847	0.574539
Xunr164	0.806337	0.790693
Xunr165	0.571428	0.514785
Xunr166	0.688327	0.676839
Xunr167	0.666667	0.617285
Xunr168	0.766821	0.743548
Xunr169	0.175564	0.172708
Xunr17	0.869792	0.863706
Xunr170	0.725509	0.69036
Xunr171	0.446066	0.424787
Xunr172	0.179655	0.170928
Xunr173	0.533057	0.432782
Xunr174	0.189164	0.171272
Xunr175	0.123354	0.115746
Xunr176	0.6414	0.582043
Xunr177	0	0
Xunr178	0.579743	0.541973
Xunr179	0.905229	0.903405
Xunr18	0.584121	0.555512
Xunr180	0.37362	0.364709
Xunr181	0.740741	0.715097
Xunr182	0.836241	0.82808
Xunr19	0.777343	0.771084
Xunr2	0.0943875	0.0928222
Xunr20	0.612246	0.537277
Xunr21	0.825259	0.813927
Xunr22	0.815771	0.806499
Xunr23	0.299309	0.269937
Xunr24	0.38875	0.365074
Xunr25	0.816305	0.803486
Xunr26	0.5026	0.475652
Xunr27	0.737657	0.721154
Xunr28	0.618548	0.546523
Xunr29	0.869113	0.864571
Xunr3	0.194198	0.191909
Xunr30	0.665798	0.651131
Xunr31	0.884983	0.881302
Xunr32	0.31328	0.29906
Xunr33	0.671296	0.632477
Xunr34	0.766821	0.749668
Xunr35	0.904948	0.902903
Xunr36	0.861339	0.855434
Xunr37	0.4674	0.404545
Xunr38	0.481336	0.460226
Xunr39	0	0
Xunr4	0.5286	0.497551
Xunr40	0.811321	0.797225
Xunr41	0.915865	0.914555
Xunr42	0.8902	0.886682
Xunr43	NA	NA
Xunr44	0.736169	0.704029
Xunr45	0.795657	0.778904
Xunr46	0.574581	0.560396
Xunr47	0.53125	0.480469
Xunr48	0.557671	0.517747
Xunr49	0.0759329	0.0743357
Xunr5	0.152777	0.141107
Xunr50	0.719305	0.685164
Xunr51	0.661058	0.627053
Xunr52	0.8946	0.89159
Xunr53	0.100477	0.0996963
Xunr54	0.890717	0.887731
Xunr55	0.696326	0.680641
Xunr56	0.375756	0.368735
Xunr57	0.669367	0.642004
Xunr58	0.714667	0.677468
Xunr59	0.471645	0.465643
Xunr6	0.630371	0.574603
Xunr60	0.16968	0.16434
Xunr61	0.244898	0.21491
Xunr62	0.697045	0.664914
Xunr63	0.596607	0.574992
Xunr64	0.375	0.304688
Xunr65	0.885813	0.882673
Xunr66	0.819687	0.808561
Xunr67	0.892133	0.888795
Xunr68	0.2152	0.199704
Xunr69	0.384765	0.343986
Xunr7	0.83268	0.824591
Xunr70	0.453898	0.410644
Xunr71	0.840157	0.831226
Xunr72	0.389273	0.345269
Xunr73	0.635457	0.614307
Xunr74	0.207014	0.200136
Xunr75	0.399524	0.377434
Xunr76	0.748047	0.73357
Xunr77	0.729912	0.720755
Xunr78	0.311725	0.263139
Xunr79	0.914667	0.913224
Xunr8	0.625	0.585938
Xunr80	0.530864	0.519756
Xunr81	0.743652	0.713835
Xunr82	0.913492	0.912226
Xunr83	0.515664	0.457922
Xunr84	0.72375	0.69283
Xunr85	0.66695	0.616418
Xunr86	0.900494	0.898377
Xunr87	0.881986	0.877552
Xunr88	0	0
Xunr89	0.852439	0.845372
Xunr9	0.517801	0.486091
Xunr90	0.378698	0.350408
Xunr91	0.369629	0.3442
Xunr92	0.9312	0.930211
Xunr93	0.725169	0.696211
Xunr94	0.922892	0.922026
Xunr95	0	0
Xunr96	0.209684	0.206178
Xunr97	0.920658	0.91929
Xunr98	0.162437	0.152208
Xunr99	0.354515	0.337428
Average	0.571345	0.547784
Max	0.9312	0.930211
Min	0	0
PIC >.5	122	114
.5 > PIC > .25	36	43
PIC < .25	29	30
